# Supplementary material for: Sperm Quality Affected by Naturally Occurring Chemical Elements in Bull Seminal Plasma
Source: Antioxidants (Basel). 2022 Sep 12;11(9):1796. doi: 10.3390/antiox11091796 (PMC9495912; doi:10.3390/antiox11091796)
Supplement: Supplementary file 1 [file antioxidants-11-01796-s001.zip]

Archive with 1 entries (1 files):
- antioxidants-1834609-supplementary.pdf
